# Supplementary material for: The Perception of Minerals and Their Prevalence in Fortified Foods and Supplements in Japan
Source: Nutrients. 2022 Jun 22;14(13):2586. doi: 10.3390/nu14132586 (PMC9268031; doi:10.3390/nu14132586)
Supplement: Supplementary file 1 [file nutrients-14-02586-s001.zip]

Archive with 1 entries (1 files):
- nutrients-1766228-supplementary.pdf
